# Supplementary material for: The Role of Virulence Factors in Neonatal Sepsis Caused by Enterobacterales: A Systematic Review
Source: Int J Mol Sci. 2022 Oct 8;23(19):11930. doi: 10.3390/ijms231911930 (PMC9569801; doi:10.3390/ijms231911930)
Supplement: Supplementary file 1 [file ijms-23-11930-s001.zip]

Archive with 1 entries (1 files):
- ijms-1935376-supplementary.pdf
